# Supplementary material for: c‐Myb facilitates immune escape of esophageal adenocarcinoma cells through the miR‐145‐5p/SPOP/PD‐L1 axis
Source: Clin Transl Med. 2021 Sep 26;11(9):e464. doi: 10.1002/ctm2.464 (PMC8473478; doi:10.1002/ctm2.464)
Supplement: Supplementary file 3 — SUPPORTING INFORMATION [file CTM2-11-e464-s003.csv]

TargetScan	miRDB	starBase	microRNA	TargetScan|miRDB	miRDB|starBase	TargetScan|mirDIP|miRDB	TargetScan|miRDB|starBase	mirDIP|miRDB|starBase	TargetScan|mirDIP|miRDB|starBase	TargetScan|mirDIP|starBase|microRNA	TargetScan|miRDB|starBase|microRNA	TargetScan|mirDIP|miRDB|starBase|microRNA
hsa-miR-302c-3p.1	hsa-miR-5006-3p	hsa-miR-149-5p	hsa-miR-101	hsa-miR-204-5p	hsa-miR-512-3p	hsa-miR-211-5p	hsa-miR-5195-3p	hsa-miR-129-5p	hsa-miR-372-3p	hsa-miR-520b	hsa-miR-302e	hsa-miR-520c-3p
hsa-miR-101-3p.1	hsa-miR-4755-5p	hsa-miR-31-5p	hsa-miR-204		hsa-miR-3163			hsa-miR-302c-3p	hsa-miR-302a-3p	hsa-miR-520e		hsa-miR-520d-3p
	hsa-miR-4446-5p	hsa-miR-224-5p	hsa-miR-211		hsa-miR-520f-3p				hsa-miR-373-3p			hsa-miR-520a-3p
	hsa-miR-6833-3p	hsa-miR-337-3p	hsa-miR-302a		hsa-miR-331-3p				hsa-miR-302d-3p			hsa-miR-145-5p
	hsa-miR-4768-5p	hsa-miR-202-5p	hsa-miR-365		hsa-miR-519c-3p				hsa-miR-302b-3p
	hsa-miR-6873-3p	hsa-miR-524-5p	hsa-miR-302b		hsa-miR-519b-3p
	hsa-miR-323a-5p	hsa-miR-520d-5p	hsa-miR-302c		hsa-miR-519a-3p
	hsa-miR-5706	hsa-miR-589-5p	hsa-miR-302d
	hsa-miR-4782-5p	hsa-miR-876-5p	hsa-miR-372
	hsa-miR-4719	hsa-miR-378g	hsa-miR-373
	hsa-miR-520b-3p	hsa-miR-4731-5p	hsa-miR-539
	hsa-miR-520e-3p	hsa-miR-579-3p	hsa-miR-544
	hsa-miR-3692-3p	hsa-miR-664b-3p
	hsa-miR-3919	hsa-miR-193a-3p
	hsa-miR-1299	hsa-miR-377-3p
	hsa-miR-4473	hsa-miR-335-5p
	hsa-miR-767-3p	hsa-miR-193b-3p
	hsa-miR-335-3p	hsa-miR-516b-5p
	hsa-miR-4755-3p	hsa-miR-641
	hsa-miR-1305	hsa-miR-421
	hsa-miR-876-3p	hsa-miR-582-3p
	hsa-miR-8068	hsa-miR-1179
	hsa-miR-4282	hsa-miR-1252-5p
	hsa-miR-4673	hsa-miR-2355-5p
	hsa-miR-875-3p	hsa-miR-7-5p
	hsa-miR-6739-3p	hsa-miR-212-3p
	hsa-miR-122b-5p	hsa-miR-128-3p
	hsa-miR-548aw	hsa-miR-132-3p
	hsa-miR-4645-5p	hsa-miR-144-3p
	hsa-miR-6823-5p	hsa-miR-146a-5p
	hsa-miR-5088-3p	hsa-miR-320a
	hsa-miR-944	hsa-miR-375
	hsa-miR-9983-3p	hsa-miR-342-3p
	hsa-miR-6083	hsa-miR-146b-5p
	hsa-miR-6870-5p	hsa-miR-510-5p
	hsa-miR-3613-3p	hsa-miR-580-3p
	hsa-miR-5698	hsa-miR-584-5p
	hsa-miR-4723-5p	hsa-miR-140-3p
	hsa-miR-10393-5p	hsa-miR-361-3p
	hsa-miR-7111-5p	hsa-miR-423-5p
	hsa-miR-627-3p	hsa-miR-450b-5p
	hsa-miR-8084	hsa-miR-541-5p
	hsa-miR-4759	hsa-miR-543
		hsa-miR-934
		hsa-miR-942-5p
		hsa-miR-513b-5p
		hsa-miR-320b
		hsa-miR-320c
		hsa-miR-320d
		hsa-miR-3184-5p
		hsa-miR-3681-3p
		hsa-miR-4429
		hsa-miR-4640-5p
		hsa-miR-4726-5p
		hsa-miR-766-5p
		hsa-miR-216a-3p
