# Supplementary material for: c‐Myb facilitates immune escape of esophageal adenocarcinoma cells through the miR‐145‐5p/SPOP/PD‐L1 axis
Source: Clin Transl Med. 2021 Sep 26;11(9):e464. doi: 10.1002/ctm2.464 (PMC8473478; doi:10.1002/ctm2.464)
Supplement: Supplementary file 4 — SUPPORTING INFORMATION [file CTM2-11-e464-s002.csv]

Matrix ID	Name	Score	Relative score	Sequence ID	Start	End	Strand	Predicted sequence
MA0100.3	MYB	12.4616	0.993336042299	hsa-miR-145	319	328	-	cccaactgac
MA0100.3	MYB	11.0321	0.962900830428	hsa-miR-145	151	160	-	cacaactgtg
MA0100.3	MYB	5.84871	0.852540136013	hsa-miR-145	1919	1928	-	cccatctgta
MA0100.3	MYB	5.78813	0.851250436636	hsa-miR-145	1319	1328	-	ctcatctgta
MA0100.3	MYB	5.36089	0.842153910263	hsa-miR-145	1714	1723	+	aggaactgaa
MA0100.3	MYB	5.28654	0.840570834811	hsa-miR-145	712	721	-	tgccactgca
MA0100.3	MYB	5.21555	0.839059314004	hsa-miR-145	1839	1848	-	ttcaattgcc
MA0100.3	MYB	5.07303	0.83602495238	hsa-miR-145	891	900	-	atcacctgaa
MA0100.3	MYB	5.00648	0.834608113556	hsa-miR-145	167	176	+	tacaacagcc
MA0100.3	MYB	4.93038	0.832987829283	hsa-miR-145	1190	1199	+	cacaaatgtc
MA0100.3	MYB	4.88989	0.832125681092	hsa-miR-145	798	807	-	cacacctgta
MA0100.3	MYB	4.88208	0.831959424159	hsa-miR-145	1538	1547	-	ggcaagtgtc
MA0100.3	MYB	4.8491	0.831257157147	hsa-miR-145	1693	1702	-	ggcaacttcc
MA0100.3	MYB	4.41309	0.821973977518	hsa-miR-145	980	989	-	tgcatctgag
MA0100.3	MYB	4.33547	0.820321398221	hsa-miR-145	362	371	-	aacaacttct
MA0100.3	MYB	4.31819	0.819953350691	hsa-miR-145	1038	1047	+	cacagctgaa
MA0100.3	MYB	4.29394	0.819437026262	hsa-miR-145	1608	1617	-	acctactgga
MA0100.3	MYB	4.26235	0.818764627832	hsa-miR-145	1839	1848	+	ggcaattgaa
MA0100.3	MYB	4.07068	0.814683637391	hsa-miR-145	1038	1047	-	ttcagctgtg
MA0100.3	MYB	4.05547	0.814359692213	hsa-miR-145	1056	1065	-	cacaaatgat
MA0100.3	MYB	3.71385	0.807086220424	hsa-miR-145	124	133	+	ctcaaatggc
MA0100.3	MYB	3.51393	0.802829724145	hsa-miR-145	814	823	+	cacacctggc
MA0100.3	MYB	3.47521	0.802005409153	hsa-miR-145	1948	1957	-	accagctgga
MA0100.3	MYB	3.45483	0.80157143145	hsa-miR-145	1329	1338	+	aaaaactgag
